# Supplementary material for: ERH Interacts With EIF2α and Regulates the EIF2α/ATF4/CHOP Pathway in Bladder Cancer Cells
Source: Front Oncol. 2022 Jun 14;12:871687. doi: 10.3389/fonc.2022.871687 (PMC9239699; doi:10.3389/fonc.2022.871687)
Supplement: Supplementary file 6 [file Table_1.xlsx]

## Sheet: list
Accession	Gene Name	Description	Coverage	# Peptides	# PSMs	# Unique Peptides	# AAs	MW [kDa]	calc. pI
Q9Y2W1	THRAP3	Thyroid hormone receptor-associated protein 3 OS=Homo sapiens GN=THRAP3 PE=1 SV=2	14.2408	16	22	11	955	108.601	10.15
P35579	MYH9	Myosin-9 OS=Homo sapiens GN=MYH9 PE=1 SV=4	7.60204	17	17	17	1960	226.392	5.6
P11940	PABPC1	Polyadenylate-binding protein 1 OS=Homo sapiens GN=PABPC1 PE=1 SV=2	11.0063	9	13	6	636	70.626	9.5
A0A0D9SGF6	SPTAN1	Spectrin alpha chain, non-erythrocytic 1 OS=Homo sapiens GN=SPTAN1 PE=1 SV=1	4.52362	12	12	12	2498	287.428	5.36
B4DKV4		cDNA FLJ60647, highly similar to Keratin, type II cytoskeletal 6B OS=Homo sapiens PE=2 SV=1	12.9278	9	11	2	526	55.698	8.43
A0A024R8W0	DDX48	DEAD (Asp-Glu-Ala-Asp) box polypeptide 48, isoform CRA_a OS=Homo sapiens GN=DDX48 PE=3 SV=1	18.7348	8	10	8	411	46.841	6.73
Q6PJV4	THRAP3	THRAP3 protein (Fragment) OS=Homo sapiens GN=THRAP3 PE=2 SV=1	16.8	7	8	2	375	41.833	11.52
A0A087WUZ3	SPTBN1	Spectrin beta chain OS=Homo sapiens GN=SPTBN1 PE=1 SV=1	3.33897	8	8	8	2366	274.659	5.57
Q9NYF8	BCLAF1	Bcl-2-associated transcription factor 1 OS=Homo sapiens GN=BCLAF1 PE=1 SV=2	8.04348	7	8	7	920	106.059	9.98
Q08211	DHX9	ATP-dependent RNA helicase A OS=Homo sapiens GN=DHX9 PE=1 SV=4	5.43307	8	8	8	1270	140.869	6.84
P38159	RBMX	RNA-binding motif protein, X chromosome OS=Homo sapiens GN=RBMX PE=1 SV=3	17.1355	7	7	7	391	42.306	10.05
Q5VWN6	FAM208B	Protein FAM208B OS=Homo sapiens GN=FAM208B PE=1 SV=1	2.92181	7	7	7	2430	268.675	5.9
A0A087X0X3	HNRNPM	Heterogeneous nuclear ribonucleoprotein M OS=Homo sapiens GN=HNRNPM PE=1 SV=1	8.49315	6	7	6	730	77.518	8.78
A0A0F7KYT8	FXR1	Fragile X mental retardation autosomal homolog variant p2K OS=Homo sapiens GN=FXR1 PE=2 SV=1	7.82866	6	7	4	677	76.153	6.83
H0YKD8	RPL28	60S ribosomal protein L28 OS=Homo sapiens GN=RPL28 PE=1 SV=1	15.8824	4	7	4	170	19.06	11.46
P26373	RPL13	60S ribosomal protein L13 OS=Homo sapiens GN=RPL13 PE=1 SV=4	15.6398	5	7	5	211	24.247	11.65
Q15942	ZYX	Zyxin OS=Homo sapiens GN=ZYX PE=1 SV=1	13.1119	6	6	6	572	61.238	6.67
Q6IQ30	PABPC4	Polyadenylate-binding protein OS=Homo sapiens GN=PABPC4 PE=2 SV=1	9.09091	6	6	3	660	72.315	9.35
P19338	NCL	Nucleolin OS=Homo sapiens GN=NCL PE=1 SV=3	7.46479	6	6	6	710	76.568	4.7
P62701	RPS4X	40S ribosomal protein S4, X isoform OS=Homo sapiens GN=RPS4X PE=1 SV=2	13.308	4	6	4	263	29.579	10.15
Q6UWP8	SBSN	Suprabasin OS=Homo sapiens GN=SBSN PE=1 SV=2	20.678	4	5	4	590	60.505	7.01
Q53GL6	RALY	RNA binding protein (Autoantigenic, hnRNP-associated with lethal yellow) long isoform variant (Fragment) OS=Homo sapiens GN=RALY PE=1 SV=1	14.0065	5	5	5	307	32.531	9.17
Q59GY2		Ribosomal protein L4 variant (Fragment) OS=Homo sapiens PE=2 SV=1	8.39002	4	5	4	441	48.965	11.02
A0A0G2JIW1	HSPA1B	Heat shock 70 kDa protein 1B OS=Homo sapiens GN=HSPA1B PE=1 SV=1	5.60748	4	5	1	642	70.066	5.66
P31947	SFN	14-3-3 protein sigma OS=Homo sapiens GN=SFN PE=1 SV=1	14.1129	3	5	3	248	27.757	4.74
Q6ZUT6	C15orf52	Uncharacterized protein C15orf52 OS=Homo sapiens GN=C15orf52 PE=1 SV=1	7.86517	4	4	4	534	57.29	9.13
Q06787	FMR1	Synaptic functional regulator FMR1 OS=Homo sapiens GN=FMR1 PE=1 SV=1	5.53797	4	4	1	632	71.131	7.42
Q96HS1	PGAM5	Serine/threonine-protein phosphatase PGAM5, mitochondrial OS=Homo sapiens GN=PGAM5 PE=1 SV=2	11.4187	4	4	4	289	31.985	8.68
A0A0A6YYJ8	LUC7L2	Putative RNA-binding protein Luc7-like 2 OS=Homo sapiens GN=LUC7L2 PE=4 SV=1	8.95197	4	4	4	458	54.191	10.13
P02545	LMNA	Prelamin-A/C OS=Homo sapiens GN=LMNA PE=1 SV=1	6.4759	4	4	4	664	74.095	7.02
P67809	YBX1	Nuclease-sensitive element-binding protein 1 OS=Homo sapiens GN=YBX1 PE=1 SV=3	15.7407	4	4	4	324	35.903	9.88
Q8WYQ5	DGCR8	Microprocessor complex subunit DGCR8 OS=Homo sapiens GN=DGCR8 PE=1 SV=1	2.97542	3	4	3	773	85.991	5.95
X6RAL5	SAP18	Histone deacetylase complex subunit SAP18 OS=Homo sapiens GN=SAP18 PE=1 SV=1	11.6279	2	4	2	172	19.514	9.8
P14866	HNRNPL	Heterogeneous nuclear ribonucleoprotein L OS=Homo sapiens GN=HNRNPL PE=1 SV=2	6.96095	4	4	4	589	64.092	8.22
J3KPS3	ALDOA	Fructose-bisphosphate aldolase OS=Homo sapiens GN=ALDOA PE=1 SV=1	9.23913	3	4	3	368	39.793	8.09
X5D907	FMR1	Fragile X mental retardation 1 isoform C (Fragment) OS=Homo sapiens GN=FMR1 PE=2 SV=1	6.56566	4	4	1	594	66.93	7.23
Q59F66		DEAD box polypeptide 17 isoform p82 variant (Fragment) OS=Homo sapiens PE=2 SV=1	5.97015	4	4	3	737	81.017	7.93
Q59E85		Caveolin (Fragment) OS=Homo sapiens PE=2 SV=1	12.9032	3	4	3	217	25.053	7.91
Q9HBB3		60S ribosomal protein L6 OS=Homo sapiens PE=2 SV=1	11.7647	3	4	3	289	32.871	10.58
A2A3R6	RPS6	40S ribosomal protein S6 OS=Homo sapiens GN=RPS6 PE=2 SV=1	7.22892	2	4	2	249	28.663	10.84
M0R3G1		Uncharacterized protein (Fragment) OS=Homo sapiens PE=4 SV=1	4.92611	2	3	2	203	23.227	6.15
B4DY90		Tubulin beta chain OS=Homo sapiens PE=2 SV=1	6.25	3	3	3	464	52.015	4.92
Q16629	SRSF7	Serine/arginine-rich splicing factor 7 OS=Homo sapiens GN=SRSF7 PE=1 SV=1	12.605	3	3	3	238	27.35	11.82
H7C2I1	PRMT1	Protein arginine N-methyltransferase 1 OS=Homo sapiens GN=PRMT1 PE=1 SV=1	7.27763	3	3	3	371	42.434	5.35
Q6P2Q9	PRPF8	Pre-mRNA-processing-splicing factor 8 OS=Homo sapiens GN=PRPF8 PE=1 SV=2	1.02784	3	3	3	2335	273.427	8.84
Q9BY77	POLDIP3	Polymerase delta-interacting protein 3 OS=Homo sapiens GN=POLDIP3 PE=1 SV=2	6.4133	3	3	3	421	46.06	9.99
Q06830	PRDX1	Peroxiredoxin-1 OS=Homo sapiens GN=PRDX1 PE=1 SV=1	14.5729	3	3	2	199	22.096	8.13
Q9NR30	DDX21	Nucleolar RNA helicase 2 OS=Homo sapiens GN=DDX21 PE=1 SV=5	3.7037	3	3	3	783	87.29	9.28
F4ZW66		NF110b OS=Homo sapiens PE=2 SV=1	3.67483	3	3	3	898	95.718	8.81
P22626	HNRNPA2B1	Heterogeneous nuclear ribonucleoproteins A2/B1 OS=Homo sapiens GN=HNRNPA2B1 PE=1 SV=2	9.06516	3	3	3	353	37.407	8.95
G8JLB6	HNRNPH1	Heterogeneous nuclear ribonucleoprotein H OS=Homo sapiens GN=HNRNPH1 PE=1 SV=1	5.29661	2	3	2	472	51.197	6.8
P51991	HNRNPA3	Heterogeneous nuclear ribonucleoprotein A3 OS=Homo sapiens GN=HNRNPA3 PE=1 SV=2	5.82011	2	3	2	378	39.571	9.01
A0A024RBF6	hCG_26523	HCG26523, isoform CRA_a OS=Homo sapiens GN=hCG_26523 PE=4 SV=1	17.931	3	3	3	145	17.26	10.2
Q96QA5	GSDMA	Gasdermin-A OS=Homo sapiens GN=GSDMA PE=1 SV=4	5.61798	3	3	3	445	49.334	5.29
P51116	FXR2	Fragile X mental retardation syndrome-related protein 2 OS=Homo sapiens GN=FXR2 PE=1 SV=2	4.90342	3	3	1	673	74.178	6.23
V9HW12	HEL-S-2a	Epididymis secretory sperm binding protein Li 2a OS=Homo sapiens GN=HEL-S-2a PE=2 SV=1	14.6465	3	3	2	198	21.878	5.97
Q149N5	DOCK4	DOCK4 protein OS=Homo sapiens GN=DOCK4 PE=2 SV=1	1.64097	3	3	3	2011	229.946	7.8
B2RA03		cDNA, FLJ94640, highly similar to Homo sapiens keratin 18 (KRT18), mRNA OS=Homo sapiens PE=2 SV=1	3.25581	2	3	1	430	48	5.38
B3KP90		cDNA FLJ31447 fis, clone NT2NE2000913, highly similar to Protein phosphatase 2C isoform beta (EC 3.1.3.16) OS=Homo sapiens PE=2 SV=1	4.17537	2	3	2	479	52.676	5.05
A0A0D9SF53	DDX3X	ATP-dependent RNA helicase DDX3X OS=Homo sapiens GN=DDX3X PE=1 SV=1	4.36562	3	3	3	733	81.426	8.07
Q9UKV3	ACIN1	Apoptotic chromatin condensation inducer in the nucleus OS=Homo sapiens GN=ACIN1 PE=1 SV=2	2.53542	3	3	3	1341	151.771	6.43
P62424	RPL7A	60S ribosomal protein L7a OS=Homo sapiens GN=RPL7A PE=1 SV=2	10.1504	3	3	3	266	29.977	10.61
P49207	RPL34	60S ribosomal protein L34 OS=Homo sapiens GN=RPL34 PE=1 SV=3	20.5128	3	3	3	117	13.284	11.47
P27635	RPL10	60S ribosomal protein L10 OS=Homo sapiens GN=RPL10 PE=1 SV=4	14.0187	3	3	3	214	24.588	10.08
A8K4W0	RPS3A	40S ribosomal protein S3a OS=Homo sapiens GN=RPS3A PE=2 SV=1	8.71212	2	3	2	264	29.936	9.73
B2R6F3	SFRS3	Splicing factor arginine/serine-rich 3 OS=Homo sapiens GN=SFRS3 PE=2 SV=1	9.7561	2	2	2	164	19.318	11.65
Q9Y657	SPIN1	Spindlin-1 OS=Homo sapiens GN=SPIN1 PE=1 SV=3	8.77863	2	2	2	262	29.582	6.96
Q9NUQ6	SPATS2L	SPATS2-like protein OS=Homo sapiens GN=SPATS2L PE=1 SV=2	4.48029	2	2	2	558	61.691	9.64
Q9BYE4	SPRR2G	Small proline-rich protein 2G OS=Homo sapiens GN=SPRR2G PE=3 SV=1	30.137	2	2	2	73	8.152	7.96
P62316	SNRPD2	Small nuclear ribonucleoprotein Sm D2 OS=Homo sapiens GN=SNRPD2 PE=1 SV=1	14.4068	2	2	2	118	13.518	9.91
A0A023T787	RBM8	RNA-binding protein 8A OS=Homo sapiens GN=RBM8 PE=2 SV=1	6.32184	2	2	2	174	19.877	5.72
A0A024R814	RPL7	Ribosomal protein L7, isoform CRA_a OS=Homo sapiens GN=RPL7 PE=4 SV=1	8.10811	2	2	2	259	30.419	10.71
Q9HCE1	MOV10	Putative helicase MOV-10 OS=Homo sapiens GN=MOV10 PE=1 SV=2	1.69492	2	2	2	1003	113.599	8.82
A1A508	PRSS3	PRSS3 protein OS=Homo sapiens GN=PRSS3 PE=2 SV=1	9.31174	2	2	2	247	26.47	7.21
A0A0A6YYL6	RPL17-C18orf32	Protein RPL17-C18orf32 OS=Homo sapiens GN=RPL17-C18orf32 PE=3 SV=1	10.5263	2	2	2	228	26.356	10.1
P28074	PSMB5	Proteasome subunit beta type-5 OS=Homo sapiens GN=PSMB5 PE=1 SV=3	8.36502	2	2	2	263	28.462	6.92
Q8IYK4	COLGALT2	Procollagen galactosyltransferase 2 OS=Homo sapiens GN=COLGALT2 PE=1 SV=1	2.39617	2	2	2	626	72.878	6.2
Q9HCS7	XAB2	Pre-mRNA-splicing factor SYF1 OS=Homo sapiens GN=XAB2 PE=1 SV=2	1.87135	2	2	2	855	99.946	6.23
A0A0U1RRM4	PTBP1	Polypyrimidine tract-binding protein 1 OS=Homo sapiens GN=PTBP1 PE=1 SV=1	3.23129	2	2	2	588	62.425	9.1
A7BI36	RRBP1	p180/ribosome receptor OS=Homo sapiens GN=RRBP1 PE=2 SV=2	1.23377	2	2	2	1540	165.649	8.97
A8MXP9	MATR3	Matrin-3 OS=Homo sapiens GN=MATR3 PE=1 SV=1	2.56983	2	2	2	895	99.905	6.04
A0A023T6R1	FLJ10292	Mago nashi protein OS=Homo sapiens GN=FLJ10292 PE=2 SV=1	5.40541	1	2	1	148	17.265	6.39
Q9NZI8	IGF2BP1	Insulin-like growth factor 2 mRNA-binding protein 1 OS=Homo sapiens GN=IGF2BP1 PE=1 SV=2	3.63951	2	2	2	577	63.441	9.2
K7ES00	H3F3B	Histone H3.3 (Fragment) OS=Homo sapiens GN=H3F3B PE=1 SV=1	10.596	2	2	2	151	16.611	11.84
P06899	HIST1H2BJ	Histone H2B type 1-J OS=Homo sapiens GN=HIST1H2BJ PE=1 SV=3	15.873	2	2	1	126	13.896	10.32
B4DR52		Histone H2B OS=Homo sapiens PE=2 SV=1	12.6506	2	2	1	166	18.03	10.32
A0A0U1RRH7	HIST1H3D	Histone H2A OS=Homo sapiens GN=HIST1H3D PE=3 SV=1	9.41176	2	2	2	170	18.541	11.52
P16401	HIST1H1B	Histone H1.5 OS=Homo sapiens GN=HIST1H1B PE=1 SV=3	5.30973	2	2	2	226	22.566	10.92
P16402	HIST1H1D	Histone H1.3 OS=Homo sapiens GN=HIST1H1D PE=1 SV=2	10.4072	2	2	2	221	22.336	11.02
P08238	HSP90AB1	Heat shock protein HSP 90-beta OS=Homo sapiens GN=HSP90AB1 PE=1 SV=4	3.03867	2	2	2	724	83.212	5.03
Q14315	FLNC	Filamin-C OS=Homo sapiens GN=FLNC PE=1 SV=3	0.917431	2	2	1	2725	290.841	5.97
V9HW43	HEL-S-102	Epididymis secretory protein Li 102 OS=Homo sapiens GN=HEL-S-102 PE=2 SV=1	9.7561	2	2	2	205	22.768	6.4
Q15717	ELAVL1	ELAV-like protein 1 OS=Homo sapiens GN=ELAVL1 PE=1 SV=2	4.90798	2	2	2	326	36.069	9.17
Q9Y3X0	CCDC9	Coiled-coil domain-containing protein 9 OS=Homo sapiens GN=CCDC9 PE=1 SV=1	4.14313	2	2	2	531	59.667	5.4
Q549M8	C14orf166	CLE7 OS=Homo sapiens GN=C14orf166 PE=2 SV=1	6.96721	2	2	2	244	28.051	6.65
J3KPP4	LUC7L3	Cisplatin resistance-associated overexpressed protein, isoform CRA_b OS=Homo sapiens GN=LUC7L3 PE=1 SV=1	1.84049	1	2	1	489	58.185	9.92
Q9Y3Y2	CHTOP	Chromatin target of PRMT1 protein OS=Homo sapiens GN=CHTOP PE=1 SV=2	5.24194	1	2	1	248	26.38	12.23
B2R8Z8		cDNA, FLJ94136, highly similar to Homo sapiens synaptotagmin binding, cytoplasmic RNA interacting protein (SYNCRIP), mRNA OS=Homo sapiens PE=2 SV=1	3.04976	2	2	2	623	69.559	8.76
A8K964		cDNA FLJ75071, highly similar to Homo sapiens pinin, desmosome associated protein (PNN), mRNA OS=Homo sapiens PE=2 SV=1	2.37099	2	2	2	717	81.493	7.37
Q6ZQN2		cDNA FLJ46846 fis, clone UTERU3004635, moderately similar to Neuroblast differentiation associated protein AHNAK (Fragment) OS=Homo sapiens PE=2 SV=1	1.57526	1	2	1	1714	180.575	6.15
Q53H37		Calmodulin-like skin protein variant (Fragment) OS=Homo sapiens PE=2 SV=1	11.6438	2	2	2	146	15.867	4.44
B5BUE6	DDX5	ATP-dependent RNA helicase DDX5 (Fragment) OS=Homo sapiens GN=DDX5 PE=2 SV=1	2.9316	2	2	1	614	69.078	8.92
Q59EI9		ADP,ATP carrier protein, liver isoform T2 variant (Fragment) OS=Homo sapiens PE=2 SV=1	5.57276	2	2	2	323	35.361	9.85
A0A1W2PR17	PFKFB3	6-phosphofructo-2-kinase/fructose-2,6-bisphosphatase 3 OS=Homo sapiens GN=PFKFB3 PE=1 SV=1	2.99296	2	2	2	568	64.339	7.74
P62917	RPL8	60S ribosomal protein L8 OS=Homo sapiens GN=RPL8 PE=1 SV=2	7.393	2	2	2	257	28.007	11.03
J3KQN4	RPL36A	60S ribosomal protein L36a OS=Homo sapiens GN=RPL36A PE=1 SV=1	12.6761	2	2	2	142	16.368	10.43
P18077	RPL35A	60S ribosomal protein L35a OS=Homo sapiens GN=RPL35A PE=1 SV=2	17.2727	2	2	2	110	12.53	11.06
Q6IPI1	RPL29	60S ribosomal protein L29 OS=Homo sapiens GN=RPL29 PE=2 SV=1	14.2857	2	2	2	161	17.94	11.66
A0A024RBS2	RPLP0	60S acidic ribosomal protein P0 OS=Homo sapiens GN=RPLP0 PE=3 SV=1	3.47003	1	2	1	317	34.252	5.97
P46781	RPS9	40S ribosomal protein S9 OS=Homo sapiens GN=RPS9 PE=1 SV=3	11.8557	2	2	2	194	22.578	10.65
Q5JR94	RPS8	40S ribosomal protein S8 OS=Homo sapiens GN=RPS8 PE=2 SV=1	9.13462	2	2	2	208	24.19	10.32
P42677	RPS27	40S ribosomal protein S27 OS=Homo sapiens GN=RPS27 PE=1 SV=3	25	2	2	2	84	9.455	9.45
P62277	RPS13	40S ribosomal protein S13 OS=Homo sapiens GN=RPS13 PE=1 SV=2	11.2583	2	2	2	151	17.212	10.54
P62280	RPS11	40S ribosomal protein S11 OS=Homo sapiens GN=RPS11 PE=1 SV=3	11.3924	2	2	2	158	18.419	10.3
E7EX29	YWHAZ	14-3-3 protein zeta/delta (Fragment) OS=Homo sapiens GN=YWHAZ PE=1 SV=1	9.34959	2	2	2	246	28.019	4.92
C9J6P4	ZC3HAV1	Zinc finger CCCH-type antiviral protein 1 OS=Homo sapiens GN=ZC3HAV1 PE=1 SV=1	1.46484	1	1	1	1024	114.013	8.56
Q6PJT7	ZC3H14	Zinc finger CCCH domain-containing protein 14 OS=Homo sapiens GN=ZC3H14 PE=1 SV=1	1.3587	1	1	1	736	82.823	7.31
Q5T200	ZC3H13	Zinc finger CCCH domain-containing protein 13 OS=Homo sapiens GN=ZC3H13 PE=1 SV=1	0.59952	1	1	1	1668	196.519	9.42
G9K388	YWHAE/FAM22A	YWHAE/FAM22A fusion protein (Fragment) OS=Homo sapiens GN=YWHAE/FAM22A fusion PE=2 SV=1	2.08333	1	1	1	384	41.198	4.97
B5BU08	U2AF1	U2 small nuclear RNA auxillary factor 1 isoform a OS=Homo sapiens GN=U2AF1 PE=2 SV=1	5.41667	1	1	1	240	27.855	8.54
M1VPF4	TPM3-ROS1	Tyrosine-protein kinase receptor OS=Homo sapiens GN=TPM3-ROS1 PE=2 SV=1	1.7931	1	1	1	725	82.367	4.97
P23458	JAK1	Tyrosine-protein kinase JAK1 OS=Homo sapiens GN=JAK1 PE=1 SV=2	0.866551	1	1	1	1154	133.191	7.55
P60174	TPI1	Triosephosphate isomerase OS=Homo sapiens GN=TPI1 PE=1 SV=3	3.4965	1	1	1	286	30.772	5.92
E9PB61	ALYREF	THO complex subunit 4 OS=Homo sapiens GN=ALYREF PE=1 SV=1	3.78788	1	1	1	264	27.541	11.05
H9ZYJ2	TXN	Thioredoxin OS=Homo sapiens GN=TXN PE=2 SV=1	8.57143	1	1	1	105	11.73	4.92
Q13148	TARDBP	TAR DNA-binding protein 43 OS=Homo sapiens GN=TARDBP PE=1 SV=1	1.93237	1	1	1	414	44.711	6.19
Q59F99		Staufen isoform b variant (Fragment) OS=Homo sapiens PE=2 SV=1	1.35364	1	1	1	591	64.706	9.42
O95104	SCAF4	Splicing factor, arginine/serine-rich 15 OS=Homo sapiens GN=SCAF4 PE=1 SV=3	0.87184	1	1	1	1147	125.79	9.55
Q9Y3B4	SF3B6	Splicing factor 3B subunit 6 OS=Homo sapiens GN=SF3B6 PE=1 SV=1	6.4	1	1	1	125	14.576	9.38
Q13435	SF3B2	Splicing factor 3B subunit 2 OS=Homo sapiens GN=SF3B2 PE=1 SV=2	1.11732	1	1	1	895	100.165	5.67
Q15182	SNRPB	Small nuclear ribonucleoprotein-associated protein OS=Homo sapiens GN=SNRPB PE=2 SV=1	2.45614	1	1	1	285	29.651	10.07
Q5T750	XP32	Skin-specific protein 32 OS=Homo sapiens GN=XP32 PE=1 SV=1	4.4	1	1	1	250	26.219	7.97
B8K1J4		Signal protein OS=Homo sapiens PE=2 SV=1	5.5336	1	1	1	253	27.535	8.57
P29508	SERPINB3	Serpin B3 OS=Homo sapiens GN=SERPINB3 PE=1 SV=2	1.79487	1	1	1	390	44.537	6.81
Q9Y3F4	STRAP	Serine-threonine kinase receptor-associated protein OS=Homo sapiens GN=STRAP PE=1 SV=1	3.14286	1	1	1	350	38.414	5.12
J3KTL2	SRSF1	Serine/arginine-rich-splicing factor 1 OS=Homo sapiens GN=SRSF1 PE=1 SV=1	3.55731	1	1	1	253	28.312	10.08
A0A024R5X3	SLTM	SAFB-like, transcription modulator, isoform CRA_b OS=Homo sapiens GN=SLTM PE=4 SV=1	0.856164	1	1	1	1168	131.534	9.31
P22087	FBL	rRNA 2'-O-methyltransferase fibrillarin OS=Homo sapiens GN=FBL PE=1 SV=2	2.80374	1	1	1	321	33.763	10.18
Q96PK6	RBM14	RNA-binding protein 14 OS=Homo sapiens GN=RBM14 PE=1 SV=2	1.79372	1	1	1	669	69.449	9.67
A0A0A0MR66	RBM10	RNA binding motif protein 10, isoform CRA_d OS=Homo sapiens GN=RBM10 PE=1 SV=1	1.10553	1	1	1	995	110.299	6.28
Q59GX9		Ribosomal protein L5 variant (Fragment) OS=Homo sapiens PE=2 SV=1	2.9703	1	1	1	303	35.181	9.85
A0A024R1Q8	RPL23	Ribosomal protein L23, isoform CRA_b OS=Homo sapiens GN=RPL23 PE=3 SV=1	7.14286	1	1	1	140	14.856	10.51
Q59GK9		Ribosomal protein L21 variant (Fragment) OS=Homo sapiens PE=2 SV=1	4.90798	1	1	1	163	18.879	10.54
Q59FI9		Ribosomal protein L12 variant (Fragment) OS=Homo sapiens PE=2 SV=1	4.56853	1	1	1	197	21.469	10.1
O76021	RSL1D1	Ribosomal L1 domain-containing protein 1 OS=Homo sapiens GN=RSL1D1 PE=1 SV=3	1.63265	1	1	1	490	54.939	10.13
Q9NRR4	DROSHA	Ribonuclease 3 OS=Homo sapiens GN=DROSHA PE=1 SV=2	0.727802	1	1	1	1374	159.214	7.87
V9GYM8	ARHGEF2	Rho guanine nucleotide exchange factor 2 OS=Homo sapiens GN=ARHGEF2 PE=1 SV=1	0.969932	1	1	1	1031	115.999	7.37
Q9BZI7	UPF3B	Regulator of nonsense transcripts 3B OS=Homo sapiens GN=UPF3B PE=1 SV=1	2.69151	1	1	1	483	57.727	9.48
Q13127	REST	RE1-silencing transcription factor OS=Homo sapiens GN=REST PE=1 SV=3	1.27621	1	1	1	1097	121.795	6.74
Q13283	G3BP1	Ras GTPase-activating protein-binding protein 1 OS=Homo sapiens GN=G3BP1 PE=1 SV=1	2.36052	1	1	1	466	52.132	5.52
Q96T37	RBM15	Putative RNA-binding protein 15 OS=Homo sapiens GN=RBM15 PE=1 SV=2	1.3306	1	1	1	977	107.124	10.08
Q86WI3	NLRC5	Protein NLRC5 OS=Homo sapiens GN=NLRC5 PE=1 SV=3	0.375134	1	1	1	1866	204.464	6.44
Q8TAA3	PSMA8	Proteasome subunit alpha type-7-like OS=Homo sapiens GN=PSMA8 PE=2 SV=3	4.29688	1	1	1	256	28.512	8.98
G3V5Z7	PSMA6	Proteasome subunit alpha type OS=Homo sapiens GN=PSMA6 PE=1 SV=1	3.96825	1	1	1	252	28.129	6.76
Q59EG8		Proteasome 26S non-ATPase subunit 2 variant (Fragment) OS=Homo sapiens PE=2 SV=1	1.31435	1	1	1	913	100.524	5.15
A8K401	PHB	Prohibitin, isoform CRA_a OS=Homo sapiens GN=PHB PE=2 SV=1	3.30882	1	1	1	272	29.786	5.76
Q9NW64	RBM22	Pre-mRNA-splicing factor RBM22 OS=Homo sapiens GN=RBM22 PE=1 SV=1	2.61905	1	1	1	420	46.865	8.54
O43143	DHX15	Pre-mRNA-splicing factor ATP-dependent RNA helicase DHX15 OS=Homo sapiens GN=DHX15 PE=1 SV=2	1.13208	1	1	1	795	90.875	7.46
O94906	PRPF6	Pre-mRNA-processing factor 6 OS=Homo sapiens GN=PRPF6 PE=1 SV=1	0.850159	1	1	1	941	106.858	8.25
Q9UMS4	PRPF19	Pre-mRNA-processing factor 19 OS=Homo sapiens GN=PRPF19 PE=1 SV=1	1.98413	1	1	1	504	55.146	6.61
O60508	CDC40	Pre-mRNA-processing factor 17 OS=Homo sapiens GN=CDC40 PE=1 SV=1	1.38169	1	1	1	579	65.479	7.06
Q86U42	PABPN1	Polyadenylate-binding protein 2 OS=Homo sapiens GN=PABPN1 PE=1 SV=3	3.26797	1	1	1	306	32.729	5.06
H0YAS6	PABPC1	Polyadenylate-binding protein 1 (Fragment) OS=Homo sapiens GN=PABPC1 PE=1 SV=1	4.73373	1	1	1	169	17.942	9.19
Q15366	PCBP2	Poly(rC)-binding protein 2 OS=Homo sapiens GN=PCBP2 PE=1 SV=1	3.0137	1	1	1	365	38.556	6.79
Q13835	PKP1	Plakophilin-1 OS=Homo sapiens GN=PKP1 PE=1 SV=2	1.47256	1	1	1	747	82.808	9.13
Q00325	SLC25A3	Phosphate carrier protein, mitochondrial OS=Homo sapiens GN=SLC25A3 PE=1 SV=2	1.9337	1	1	1	362	40.069	9.38
A0A0S2Z491	NPM1	Nucleophosmin isoform 2 (Fragment) OS=Homo sapiens GN=NPM1 PE=2 SV=1	4.42177	1	1	1	294	32.555	4.78
B7Z6Z4	MYL6	Myosin light polypeptide 6 OS=Homo sapiens GN=MYL6 PE=1 SV=1	5.46218	1	1	1	238	26.69	5.08
Q7L0Y3	TRMT10C	Mitochondrial ribonuclease P protein 1 OS=Homo sapiens GN=TRMT10C PE=1 SV=2	1.98511	1	1	1	403	47.317	9.36
Q02978	SLC25A11	Mitochondrial 2-oxoglutarate/malate carrier protein OS=Homo sapiens GN=SLC25A11 PE=1 SV=3	5.09554	1	1	1	314	34.04	9.91
Q6FHY3	LOR	LOR protein OS=Homo sapiens GN=LOR PE=2 SV=1	2.53165	1	1	1	316	26.003	8.09
A0A024R1S8	LASP1	LIM and SH3 protein 1, isoform CRA_b OS=Homo sapiens GN=LASP1 PE=4 SV=1	3.44828	1	1	1	261	29.698	7.05
A0A024R2A7	LMAN1	Lectin, mannose-binding, 1, isoform CRA_b OS=Homo sapiens GN=LMAN1 PE=4 SV=1	1.56863	1	1	1	510	57.513	6.77
Q6PKG0	LARP1	La-related protein 1 OS=Homo sapiens GN=LARP1 PE=1 SV=2	1.18613	1	1	1	1096	123.434	8.82
H0YGR0	ITFG2	KICSTOR complex protein ITFG2 (Fragment) OS=Homo sapiens GN=ITFG2 PE=4 SV=1	15.2542	1	1	1	59	6.602	4.94
B2R5M8		Isocitrate dehydrogenase [NADP] OS=Homo sapiens PE=2 SV=1	3.1401	1	1	1	414	46.619	7.01
B4DU44		Involucrin OS=Homo sapiens PE=2 SV=1	3.36134	1	1	1	595	69.562	4.6
F8W930	IGF2BP2	Insulin-like growth factor 2 mRNA-binding protein 2 OS=Homo sapiens GN=IGF2BP2 PE=1 SV=1	1.98347	1	1	1	605	66.745	8.46
P14735	IDE	Insulin-degrading enzyme OS=Homo sapiens GN=IDE PE=1 SV=4	1.07949	1	1	1	1019	117.893	6.61
P12268	IMPDH2	Inosine-5'-monophosphate dehydrogenase 2 OS=Homo sapiens GN=IMPDH2 PE=1 SV=2	2.33463	1	1	1	514	55.77	6.9
A0A024R7T3	HNRPF	Heterogeneous nuclear ribonucleoprotein F, isoform CRA_a OS=Homo sapiens GN=HNRPF PE=4 SV=1	3.85542	1	1	1	415	45.643	5.58
Q13151	HNRNPA0	Heterogeneous nuclear ribonucleoprotein A0 OS=Homo sapiens GN=HNRNPA0 PE=1 SV=1	4.91803	1	1	1	305	30.822	9.29
J3KQE5	RAN	GTP-binding nuclear protein Ran (Fragment) OS=Homo sapiens GN=RAN PE=1 SV=1	4.70085	1	1	1	234	26.799	9.58
A0A087WZF5	GRIPAP1	GRIP1-associated protein 1 (Fragment) OS=Homo sapiens GN=GRIPAP1 PE=1 SV=1	6.61157	1	1	1	121	13.508	6.14
A0A0K0K1K1	HEL-S-278	Glyceraldehyde-3-phosphate dehydrogenase OS=Homo sapiens GN=HEL-S-278 PE=2 SV=1	1.71569	1	1	1	408	44.473	8.19
P17900	GM2A	Ganglioside GM2 activator OS=Homo sapiens GN=GM2A PE=1 SV=4	5.18135	1	1	1	193	20.825	5.31
P47929	LGALS7	Galectin-7 OS=Homo sapiens GN=LGALS7 PE=1 SV=2	8.08824	1	1	1	136	15.066	7.62
P09382	LGALS1	Galectin-1 OS=Homo sapiens GN=LGALS1 PE=1 SV=2	5.92593	1	1	1	135	14.706	5.5
A0A024R9K4	FYTTD1	Forty-two-three domain containing 1, isoform CRA_a OS=Homo sapiens GN=FYTTD1 PE=4 SV=1	3.45912	1	1	1	318	35.796	11.78
P49327	FASN	Fatty acid synthase OS=Homo sapiens GN=FASN PE=1 SV=3	0.358423	1	1	1	2511	273.254	6.44
P41091	EIF2S3	Eukaryotic translation initiation factor 2 subunit 3 OS=Homo sapiens GN=EIF2S3 PE=1 SV=3	2.11864	1	1	1	472	51.077	8.4
P05198	EIF2S1	Eukaryotic translation initiation factor 2 subunit 1 OS=Homo sapiens GN=EIF2S1 PE=1 SV=3	3.80952	1	1	1	315	36.089	5.08
A0A024R3W7	EEF1B2	Eukaryotic translation elongation factor 1 beta 2, isoform CRA_a OS=Homo sapiens GN=EEF1B2 PE=3 SV=1	3.11111	1	1	1	225	24.748	4.67
Q53SS8	PCBP1	Epididymis secretory protein Li 85 OS=Homo sapiens GN=PCBP1 PE=2 SV=1	3.08989	1	1	1	356	37.474	7.09
V9HW37	HEL-S-69	Epididymis secretory protein Li 69 OS=Homo sapiens GN=HEL-S-69 PE=1 SV=1	1.84843	1	1	1	541	59.633	5.66
V9HW80	HEL-S-70	Epididymis luminal protein 220 OS=Homo sapiens GN=HEL-S-70 PE=2 SV=1	1.24069	1	1	1	806	89.266	5.26
P13639	EEF2	Elongation factor 2 OS=Homo sapiens GN=EEF2 PE=1 SV=4	0.932401	1	1	1	858	95.277	6.83
P52434	POLR2H	DNA-directed RNA polymerases I, II, and III subunit RPABC3 OS=Homo sapiens GN=POLR2H PE=1 SV=4	8.66667	1	1	1	150	17.132	4.68
A0A087WWE2	POLR2A	DNA-directed RNA polymerase subunit OS=Homo sapiens GN=POLR2A PE=1 SV=1	0.454545	1	1	1	1980	218.067	7.85
Q6E0U4	DMKN	Dermokine OS=Homo sapiens GN=DMKN PE=1 SV=3	2.10084	1	1	1	476	47.054	7.28
Q5BKZ1	ZNF326	DBIRD complex subunit ZNF326 OS=Homo sapiens GN=ZNF326 PE=1 SV=2	1.54639	1	1	1	582	65.613	5.15
A0A024RBH2	CKAP4	Cytoskeleton-associated protein 4, isoform CRA_c OS=Homo sapiens GN=CKAP4 PE=4 SV=1	1.99336	1	1	1	602	65.983	5.92
P31930	UQCRC1	Cytochrome b-c1 complex subunit 1, mitochondrial OS=Homo sapiens GN=UQCRC1 PE=1 SV=3	2.08333	1	1	1	480	52.612	6.37
Q15828	CST6	Cystatin-M OS=Homo sapiens GN=CST6 PE=1 SV=1	7.38255	1	1	1	149	16.5	8.09
Q5U5J2	CSNK2A1	CSNK2A1 protein OS=Homo sapiens GN=CSNK2A1 PE=1 SV=1	1.76322	1	1	1	397	45.879	7.96
Q53ET0	CRTC2	CREB-regulated transcription coactivator 2 OS=Homo sapiens GN=CRTC2 PE=1 SV=2	1.0101	1	1	1	693	73.256	7.11
Q9NZB2	FAM120A	Constitutive coactivator of PPAR-gamma-like protein 1 OS=Homo sapiens GN=FAM120A PE=1 SV=2	1.52057	1	1	1	1118	121.811	8.88
A0A024R0E2	CSDE1	Cold shock domain containing E1, RNA-binding, isoform CRA_a OS=Homo sapiens GN=CSDE1 PE=4 SV=1	1.12782	1	1	1	798	88.829	6.25
P23528	CFL1	Cofilin-1 OS=Homo sapiens GN=CFL1 PE=1 SV=3	7.22892	1	1	1	166	18.491	8.09
O00299	CLIC1	Chloride intracellular channel protein 1 OS=Homo sapiens GN=CLIC1 PE=1 SV=4	4.97925	1	1	1	241	26.906	5.17
Q9BV73	CEP250	Centrosome-associated protein CEP250 OS=Homo sapiens GN=CEP250 PE=1 SV=2	0.859951	1	1	1	2442	280.967	5.02
B2RDQ3		cDNA, FLJ96718, highly similar to Homo sapiens splicing factor, arginine/serine-rich 10 (transformer 2 homolog, Drosophila) (SFRS10), mRNA OS=Homo sapiens PE=2 SV=1	3.47222	1	1	1	288	33.662	11.25
B2R9K8		cDNA, FLJ94440, highly similar to Homo sapiens chaperonin containing TCP1, subunit 6A (zeta 1)(CCT6A), mRNA OS=Homo sapiens PE=2 SV=1	1.31827	1	1	1	531	57.93	6.8
B2R5T2		cDNA, FLJ92608, highly similar to Homo sapiens aldehyde dehydrogenase 1 family, member A3 (ALDH1A3), mRNA OS=Homo sapiens PE=2 SV=1	1.95312	1	1	1	512	56.083	7.25
A8K088		cDNA FLJ78614, highly similar to Homo sapiens eukaryotic translation initiation factor 4A, isoform 1 (EIF4A1), mRNA OS=Homo sapiens PE=2 SV=1	2.70936	1	1	1	406	46.097	5.48
A8KAP3		cDNA FLJ78483, highly similar to Homo sapiens elongation factor Tu GTP binding domain containing 2 (EFTUD2), mRNA OS=Homo sapiens PE=2 SV=1	0.823045	1	1	1	972	109.406	5.01
A8KAP9		cDNA FLJ78448, highly similar to Homo sapiens argininosuccinate synthetase (ASS), transcript variant 1, mRNA OS=Homo sapiens PE=2 SV=1	1.69903	1	1	1	412	46.525	8.03
A8K6A2		cDNA FLJ77317, highly similar to Homo sapiens retinoblastoma binding protein 7 (RBBP7), mRNA OS=Homo sapiens PE=2 SV=1	1.64706	1	1	1	425	47.808	5.08
A8K6J9		cDNA FLJ76879, highly similar to Homo sapiens DEAH (Asp-Glu-Ala-His) box polypeptide 8 (DHX8), mRNA OS=Homo sapiens PE=2 SV=1	0.819672	1	1	1	1220	139.297	8.4
A8K588		cDNA FLJ76823, highly similar to Homo sapiens splicing factor, arginine/serine-rich 6 (SFRS6), mRNA OS=Homo sapiens PE=2 SV=1	2.61628	1	1	1	344	39.464	11.4
A8K329		cDNA FLJ76656, highly similar to Homo sapiens scaffold attachment factor B (SAFB), mRNA OS=Homo sapiens PE=2 SV=1	1.52838	1	1	1	916	102.692	5.44
A8K3M9		cDNA FLJ76387, highly similar to Homo sapiens splicing factor, arginine/serine-rich 9 (SFRS9), mRNA OS=Homo sapiens PE=2 SV=1	4.0724	1	1	1	221	25.498	8.65
B4DEG7		cDNA FLJ59238, highly similar to SNW domain-containing protein 1 OS=Homo sapiens PE=2 SV=1	1.40105	1	1	1	571	65.419	9.69
B4DZZ9		cDNA FLJ57688, highly similar to Coiled-coil domain-containing protein 12 OS=Homo sapiens PE=2 SV=1	5.12821	1	1	1	195	21.873	5.95
B4DNB9		cDNA FLJ53069, highly similar to AP-2 complex subunit mu-1 OS=Homo sapiens PE=2 SV=1	1.52174	1	1	1	460	52.304	9.5
B3KTJ9		cDNA FLJ38393 fis, clone FEBRA2007212 OS=Homo sapiens PE=2 SV=1	0.975081	1	1	1	923	102.866	5.22
B3KY60		cDNA FLJ16777 fis, clone BRHIP2029567, highly similar to Cell division cycle 5-like protein OS=Homo sapiens PE=2 SV=1	0.997506	1	1	1	802	92.22	8.18
B3KMC9		cDNA FLJ10711 fis, clone NT2RP3000917, highly similar to 5'-3' exoribonuclease 2 (EC 3.1.11.-) OS=Homo sapiens PE=2 SV=1	1.26316	1	1	1	950	108.543	7.47
B3KM36		cDNA FLJ10153 fis, clone HEMBA1003417, highly similar to BAG family molecular chaperone regulator 2 OS=Homo sapiens PE=2 SV=1	4.2654	1	1	1	211	23.697	6.7
V9HWI3	HEL-S-130P	Cathepsin D (Lysosomal aspartyl peptidase), isoform CRA_a OS=Homo sapiens GN=HEL-S-130P PE=2 SV=1	1.94175	1	1	1	412	44.524	6.54
Q59EF6		Calpain 2, large [catalytic] subunit variant (Fragment) OS=Homo sapiens PE=2 SV=1	1.78326	1	1	1	729	83.056	5.06
Q13867	BLMH	Bleomycin hydrolase OS=Homo sapiens GN=BLMH PE=1 SV=1	1.53846	1	1	1	455	52.528	6.27
O75964	ATP5L	ATP synthase subunit g, mitochondrial OS=Homo sapiens GN=ATP5L PE=1 SV=3	10.6796	1	1	1	103	11.421	9.64
V9HW31	HEL-S-271	ATP synthase subunit beta OS=Homo sapiens GN=HEL-S-271 PE=1 SV=1	2.0794	1	1	1	529	56.525	5.4
V9HW26	HEL-S-123m	ATP synthase subunit alpha OS=Homo sapiens GN=HEL-S-123m PE=2 SV=1	1.80832	1	1	1	553	59.714	9.13
A0A024RAI1	ACTR3	ARP3 actin-related protein 3 homolog (Yeast), isoform CRA_a OS=Homo sapiens GN=ACTR3 PE=3 SV=1	2.15311	1	1	1	418	47.341	5.88
P05089	ARG1	Arginase-1 OS=Homo sapiens GN=ARG1 PE=1 SV=2	2.17391	1	1	1	322	34.713	7.21
O75342	ALOX12B	Arachidonate 12-lipoxygenase, 12R-type OS=Homo sapiens GN=ALOX12B PE=1 SV=1	1.28388	1	1	1	701	80.304	7.64
V9HWE0	HEL-S-7	Annexin OS=Homo sapiens GN=HEL-S-7 PE=2 SV=1	2.8125	1	1	1	320	35.914	5.05
A0A087WSZ2	ACTN3	Alpha-actinin-3 OS=Homo sapiens GN=ACTN3 PE=1 SV=1	0.847458	1	1	1	944	107.561	6.39
P01023	A2M	Alpha-2-macroglobulin OS=Homo sapiens GN=A2M PE=1 SV=3	0.542741	1	1	1	1474	163.188	6.46
Q02040	AKAP17A	A-kinase anchor protein 17A OS=Homo sapiens GN=AKAP17A PE=1 SV=2	1.29496	1	1	1	695	80.686	9.73
P23526	AHCY	Adenosylhomocysteinase OS=Homo sapiens GN=AHCY PE=1 SV=4	1.85185	1	1	1	432	47.685	6.34
B7Z4C8	RPL31	60S ribosomal protein L31 OS=Homo sapiens GN=RPL31 PE=1 SV=1	6.92308	1	1	1	130	15.109	10.37
P46776	RPL27A	60S ribosomal protein L27a OS=Homo sapiens GN=RPL27A PE=1 SV=2	7.43243	1	1	1	148	16.551	11
P83731	RPL24	60S ribosomal protein L24 OS=Homo sapiens GN=RPL24 PE=1 SV=1	5.09554	1	1	1	157	17.768	11.25
B2R4C0		60S ribosomal protein L18a OS=Homo sapiens PE=2 SV=1	4.54545	1	1	1	176	20.739	10.71
P62906	RPL10A	60S ribosomal protein L10a OS=Homo sapiens GN=RPL10A PE=1 SV=2	3.68664	1	1	1	217	24.816	9.94
P62847	RPS24	40S ribosomal protein S24 OS=Homo sapiens GN=RPS24 PE=1 SV=1	6.01504	1	1	1	133	15.413	10.78
P15880	RPS2	40S ribosomal protein S2 OS=Homo sapiens GN=RPS2 PE=1 SV=2	3.41297	1	1	1	293	31.305	10.24
P62195	PSMC5	26S proteasome regulatory subunit 8 OS=Homo sapiens GN=PSMC5 PE=1 SV=1	3.20197	1	1	1	406	45.597	7.55
